# Supplementary material for: Beyond the reference: gene expression variation and transcriptional response to RNA interference in Caenorhabditis elegans
Source: G3 (Bethesda). 2023 May 23;13(8):jkad112. doi: 10.1093/g3journal/jkad112 (PMC10411595; doi:10.1093/g3journal/jkad112)
Supplement: jkad112_Supplementary_Data [file jkad112_supplementary_data.zip]

Archive with 2 entries (2 files):
- jkad112_Supplementary_Data.pdf
- S9-s10.zip
